# Supplementary material for: Combining Dietary Intervention with Metformin Treatment Enhances Non-Alcoholic Steatohepatitis Remission in Mice Fed a High-Fat High-Sucrose Diet
Source: Biomolecules. 2022 Nov 30;12(12):1787. doi: 10.3390/biom12121787 (PMC9775246; doi:10.3390/biom12121787)
Supplement: Supplementary file 1 [file biomolecules-12-01787-s001.zip]

Archive with 1 entries (1 files):
- biomolecules-1909627-supplementary.pdf
